# Supplementary material for: Temperature-Induced Restructuring of Mycolic Acid Bilayers Modeling the Mycobacterium tuberculosis Outer Membrane: A Molecular Dynamics Study
Source: Molecules. 2024 Feb 2;29(3):696. doi: 10.3390/molecules29030696 (PMC10856651; doi:10.3390/molecules29030696)
Supplement: Supplementary file 1 [file molecules-29-00696-s001.zip]

Archive with 1 entries (1 files):
- molecules-2831265-supplementary.pdf
